# Supplementary material for: Time to Effective Ventilation in Neonatal Manikins with a Supraglottic Airway vs. a Facemask: A Randomized Controlled Trial
Source: Children (Basel). 2023 Mar 2;10(3):498. doi: 10.3390/children10030498 (PMC10047032; doi:10.3390/children10030498)
Supplement: Supplementary file 1 [file children-10-00498-s001.zip]

Archive with 1 entries (1 files):
- children-2212016-supplementary.pdf
